# Supplementary material for: ImmuCellAI: A Unique Method for Comprehensive T‐Cell Subsets Abundance Prediction and its Application in Cancer Immunotherapy
Source: Adv Sci (Weinh). 2020 Feb 11;7(7):1902880. doi: 10.1002/advs.201902880 (PMC7141005; doi:10.1002/advs.201902880)
Supplement: Supplementary file 2 — Supplemental Table 1 [file ADVS-7-1902880-s002.xls]

## Sheet: All_marker_genes
All marker genes of 24 cell subsets collected from literature research and alive tools.
CD4_naive	SEPT9	CD2	CD3G	CD4	GIMAP6	GLG1	HMOX2	IL7R	ITK	LIMD2	LY9	NAA16	OBSCN	PACS1	PLCL1	RPL14	SNPH	TPP2	TRAF1	ZBTB40	CD40LG	ANKRD55	CA5B	CCR7	LRRN3	MSL3	NPAT	PHF1	RPLP2	RPS6	TMEM30B	TRAF3IP3	TRAT1	PIK3IP1	ANKRD12	MT1E	MAN1C1	PHF20L1	PRMT2	CREBZF	AAK1	ACAP1	ACBD4	APBB1	ARFRP1	ATXN7	BMS1	CABIN1	CASP8
CD8_naive	MAN1C1	CRTAM	BLNK	CCR7	KERA	ZNF208	TREM1	CD8A	CD8B	GPR15	HTR1B	SMCP	NKTR	PSG11	SLC17A4	RRH	SMR3B	CA14	FXYD7	CCDC87	LIN28A	MOGAT2	TNKS2	GJB4	KRT1	CALY	COX4I1	LRRN3	KIAA1109	NGDN	NDUFA1	LEF1	CWF19L1	TPP2	APOBEC3B	CD248	LUZP4	CCR8	HAUS3	RFX2	AMBN	EEF1D	MYL1	NDUFA4	NDUFS5	OMG	SKI	SON	SHFM1
Cytotoxic	KNG1	PSORS1C2	BLNK	SCN3A	TNFRSF10C	ITGAM	KLRK1	CD8A	GNLY	GZMH	PTGDR2	CD8B	GZMA	PRF1	TBX21	PRDM1	MPO	CD28	CTSW	GZMB	KLRB1	KLRD1	NKG7	KLRF1	RORA	RUNX3	SIGIRR	APOL3	DUSP2	WHDC1	ZBTB16
Exhausted	ADGRG1	AFAP1L2	CCND2	CD38	CD8A	CD8B	CHST12	CTLA4	DFNB31	EOMES	FUT8	ITM2A	LAG3	MYO1E	NDFIP2	PARK7	PDCD1	SIRPG	SNX9	CD244	CXCL13	CXCR6	HLA-DRA	IFNG	NAB1	CCL3	VCAM1	HAVCR2	LYST	SARDH	GZMB	HLA-DMA	LINC00299	ITGAE	MYO7A	PRF1	RAB27A	CD63	ENTPD1	TNFRSF9	PHLDA1	TIGIT	SNAP47	WARS	CD27	RGS1	TNFRSF1B	CD27-AS1	ACP5
Tr1	CCR4	CD5	CTLA4	HS3ST3B1	ICOS	IL10RA	IPCEF1	CD4	FOXP3	TNFRSF4	CD28	LAX1
nTreg	FOXP3	STAT5A	DUSP4	CD4	CTLA4	TNFRSF9	IL10RA	IL2RA	CD5	SIT1	STAT5B	BANP	FASLG	LAIR2	STAM	UBE4A	VPS54	ZCCHC8
iTreg	FOXP3	STAT5A	CCR8	CD5	HS3ST3B1	TTN	CTLA4	FASLG	ICOS	CCR3	GALNT8	NFATC3	SIT1	CD28	IL10RA	PPM1B	ATG2B	CCR4	ZFYVE9	IL2RA	SMAD2	SMAD4	KLRC2
Th1	IFNG	IL2	MNAT1	SLAMF1	STAT1	EIF2B2	APBB2	CCL4	CTLA4	GGT1	LTA	SYNGR3	TACO1	CXCR6	TBX21	IL12RB1	STAT4	CHD1L	CHD4	CSTF1	LAG3	POLD2	PPM1G	SNRPC	THOP1	CDC123	FIBP	MDC1	TRIM28	GNLY	RUVBL2	NCAPD3	R3HDM1	TMEM39B	UBAP2	CUEDC2	COX10	PSMD3	PKMYT1	PTTG1	KIF20A	RNPS1	TTLL5	NUP205	ZBTB32	HTRA2	WRAP53	WDR18	BST2
Th2	GZMK	IL4	GATA3	GSTA4	SLC25A44	CXCR6	RRAS2	GZMA	CDK2AP1	RGS9	IL5	IL13	MAD2L1	RRM2	BAG2	CEP55	NUP37	NPHP4	GPR15	SMAD2	RAD50	TMEM39B	UBAP2	THADA	RNF34	BIRC5	IL26	LAIR2	ADCY1	AHI1	AI582773	ANK1	CDC25C	CDC7	CENPF	DHFR	EVI5	HELLS	LIMA1	MB	MICAL2	NEIL3	PHEX	PTGIS	SLC39A14	SNRPD1	WDHD1
Th17	IL1R1	RORC	CD4	IL21	IL17RA	IL1R2	STAT3	RORA	IL17A
Tfh	CA8	CD2	CD3G	GZMM	ITK	KLRB1	LTA	MAP4K1	ST8SIA1	TRAC	TRAV9-2	TRIB2	UBASH3A	SIK1	FOSB	SH2D1A	IL21	BCL6	SLAMF1	PVRIG	CD40LG	CD69	ATHL1	BCL11B	CD247	CD27	CD3D	CD7	CHI3L2	CTLA4	CXCL13	CXCR5	DGKA	FAIM3	FZD3	GPR19	ICA1	ICOS	LAG3	LAT	LCK	LEF1	MAP9	PASK	PDCD1	PTPRCAP	RGS1	RPL3P7	SIRPG
Central_memory	CORO7	ATM	GMEB2	SNRPN	ADSL	ITK	TFAP4	NAA16	LY9	CYLD	GIMAP4	PURA	DVL1	RPP38	LRIG2	IL7R	CDKN2AIP	APBB1	IPCEF1	CD247	CD40LG	TRADD	CD3E	TPR	ARID5B	UBASH3A	NCK1	SPTAN1	GPR171	CD5	KDM3A	TRAT1	INPP4B	MORC2	COL5A3	CBLL1	BMI1	SELL	NUP188	ABCD2	ELP3	USP39	SH2D1A	CA5B	2019-09-10	2019-09-09	AAK1	ACAP1	ADAT1
Effector_memory	APBA3	CD160	CD2	CD8B	CDK10	CDKN2AIP	CHST12	COG4	CX3CR1	DHX16	EWSR1	GIMAP6	GPR171	GZMK	HMOX2	IKZF3	ITK	KLRD1	KLRG1	MAPKAPK5	MORC2	MRFAP1L1	PLCG1	PSMC5	RNF167	SBF1	SF3B2	SLAMF1	TBCD	USP47	ZFYVE9	ZNF549	CKLF	HBZ	CTBS	CDC42	FASLG	RABGGTA	CGRRF1	GOLGA1	PRKG2	RIC8A	SACM1L	TBCC	ZNF394	CCR9	CTLA4	GZMA	IFNG
NKT	CASP5	DOLK	GMIP	PRR5L	SGCA	SLAMF1	TCOF1	TGFBR2	TP53TG5	PHKG1	AMBN	L1TD1	S100B	GEMIN7	BEST1	ARPC1A	RARA	GFOD1	CYP4A11	GSG1	IL17B	KLHL26	PMFBP1
MAIT	CD8A	CD8B	CERK	FLT4	TBC1D31	DKK3	GPR171	NR1D1	SLAMF1	TC2N	LST1	ME1	CA2	KLRB1	SLC4A10	CD44	CXCR6	IL23R	COLQ	DPP4	ZBTB16	RORC	IL18RAP	CD40LG	JAML	TMIGD2	NCR3	LTK	CCR6	SESN1	TLE1	IFNGR1	ADAM12	DUSP1	ERN1	RUNX2	IL18R1	TSPAN15	CEBPD	P2RY14	IL12RB2	NRIP1	SPOCK2	IKZF2	RORA	CD160	B3GALT2	HPGD	MBOAT1
DC	BLVRB	C1QA	C1QB	CSF1R	CXCR3	FGL2	GZMB	IL21R	KCNA5	KCNC3	KCTD5	LILRB4	LMAN2L	NFKB1	PLD2	PTCRA	PTGIR	SIGLEC1	SLAMF8	SLC15A3	SYT17	VAV2	CA8	CALY	CRTAM	CYP4F3	GATA3	ITIH4	PRR5L	ST8SIA1	TNFRSF10C	CCL13	CCL17	CCL18	CCL22	CD1B	CD1E	CD86	CLIC2	FPR3	MMP12	TREM2	PLA2G7	TMEM255A	1	ACHE	ALCAM	ALDH1A2	ALOX15
Bcell	AFTPH	AHSP	ANXA3	CNOT1	HLA-DPB1	HLA-DQA1	LSM6	MEFV	MS4A1	NMUR1	PADI4	PYGM	STRN4	TRAF3	TCL6	BLK	WNT16	CD37	CD19	HRH4	CA1	COL19A1	GNG3	PLIN1	SGCA	CD79A	CD79B	ARHGAP17	BTK	CD53	CD72	CIITA	CRX	CXCR5	DCLRE1C	FCER2	HTR3A	IGLL1	KHDRBS2	KIAA0125	LY9	MBD4	MYBL2	P2RY14	POU2AF1	SP140	TCL1A	TCL1B	TLR7
Monocyte	IL7R	APOC3	ADCY8	CLCA4	CPA2	DPP6	HSPB6	KNG1	KLRK1	GZMH	KLRB1	SGCA	CA1	TLR8	CYBB	IGSF6	KLRF1	CYP4F3	CLEC10A	FOLR2	LTBR	MAP3K2	NUP214	OSBPL11	RTN3	SERP1	TBK1	SOCS3	ASGR2	SH3BP2	RHOT1	HK3	IRAK3	CD33	MS4A6A	VCAN	1	AATK	ABCB7	ACAP2	ADIPOR1	AGFG1	AHNAK	AIF1	AKAP13	AKAP8	ANKS1A	ANXA1	AP1G1
Macrophage	ARPC4	ATP6V0E1	BPI	C1QA	C1QB	CAMP	CHIT1	CLEC5A	CLIP1	CSF1R	CYBB	FGR	GGA1	GRB2	IFNAR1	IGSF6	IL17RA	LILRA2	MARCO	MMP8	MS4A6A	OTUD4	PSME1	RENBP	CD14	FCGR1A	TFRC	CCR5	CD163	CD86	CD80	CCL2	APOC1	CD300C	F13A1	FPR3	HAMP	IL1B	LILRB4	MSR1	SIGLEC1	VSIG4	SDS	FCER1G	HK3	SIGLEC7	TYROBP	MS4A4A	C3AR1
NK	DNAJB14	IL18RAP	IL2RB	KIR2DL3	KIR3DL2	NCR1	NCR3	PSMD4	SPON2	XCL1	C1QB	CALY	CD37	CLEC10A	CRTAM	CSF2RB	CX3CR1	GZMB	IL7R	KNG1	MAN1C1	PRR5L	SYT17	CSF3	FGFBP2	GNLY	KLRF1	AKR1C3	PTGDS	PRSS23	CD160	KIR3DS1	CD244	CHRNE	FASLG	PTGDR	RGS9	TBX21	TKTL1	1	2019-09-07	AGK	ALG13	AMZ2	ANKRD11	ARPC5L	ASTE1	BAD	BRD2
Neutrophil	IL18RAP	BMX	BTNL8	CASP5	CLC	CXCR1	CXCR2	FCGR3B	FPR2	HSPA6	MEFV	PADI4	S100A12	TREML2	TRPM6	SIGLEC5	CREB5	ALPL	AATK	CEACAM3	CSF2RB	CSF3R	FBXO38	MAK	PAK2	TOP1	UBXN2B	VNN3	BEST1	CA4	CAMKK2	CEACAM8	CLEC4E	CYP4F3	DHX34	ELL	FCAR	FFAR2	GCC1	HBB	HRH4	LILRA1	LILRA2	LILRB2	MED13L	MMP25	MTMR3	NFYA	NMI
Gamma_delta	KLRG1	CYP4A11	CCR5	GZMH	ACD	CHST12	GZMA	GZMB	LAG3	NKG7	PRF1	PVRIG	TINF2	ZMAT5	C1orf61	GNLY	LCP2	PSTPIP1	PTPN4	RALY	TAB2	TDP1	DUSP2	KLRD1	TRDV3	ZNF442	GPR85	CD247	DCAF7	IKZF4	VANGL1	ZBTB16	1	ABCD2	ACTR8	AGGF1	AK2	AMZ2	ARMC1	ARPC2	ARPC5L	ARPP19	ASCC1	ASXL2	ATG5	ATP8B4	AURKA	BARD1	BUB1
CD4_T	SELL	NT5E	ITK	TRMT2B	AAK1	CD4	GPR183	KLHL3	CCR4	ITIH4	DLEC1	ZAP70	PLXDC1	CD40LG	LAX1	TNFRSF4	GPR171	LY9	NCK2	PLCG1	ARHGAP15	ATXN7	CCR7	CD6	FOXP3	GP5	IPCEF1	POU6F1	PSD	RIC3	SSTR3	TRAF3IP3	UBP1	BAD	CD2	CD3G	CD5	CD28	CTLA4	GOLGA4	HMOX2	MGAT2	NFE2L2	PLCL1	PPP2CA	SON	SUPV3L1	TRAF1	TSPYL1
CD8_T	CD27	CD8B	CLUAP1	CRTAM	FKTN	KLRG1	LY9	PLCG1	RING1	SF1	SIRPG	TSPAN32	ARHGEF1	EEF1D	PPP1R2	CTSW	FBXW4	ZNF611	GZMH	CD8A	TTN	CD7	CX3CR1	CD96	NELL2	UBQLN2	AAK1	CD3D	DSC1	GZMK	GZMM	LAIR2	NKRF	RNF113A	CCR7	PRMT2	IL16	MMP19	NFKB1	NPAT	PCNT	PFN2	PURA	MTRF1	CEPT1	MSL3	DIDO1	RBM34	CBY1
[1] Huster K M, Busch V, Schiemann M, et al. Selective expression of IL-7 receptor on memory T cells identifies early CD40L-dependent generation of distinct CD8+ memory T cell subsets[J]. Proceedings of the National Academy of Sciences, 2004, 101(15): 5610-5615.
[2] Pagès F, Berger A, Camus M, et al. Effector memory T cells, early metastasis, and survival in colorectal cancer[J]. New England journal of medicine, 2005, 353(25): 2654-2666.
[3] Gupta P K, Godec J, Wolski D, et al. CD39 expression identifies terminally exhausted CD8+ T cells[J]. PLoS pathogens, 2015, 11(10): e1005177.
[4] Bengsch B, Seigel B, Ruhl M, et al. Coexpression of PD-1, 2B4, CD160 and KLRG1 on exhausted HCV-specific CD8+ T cells is linked to antigen recognition and T cell differentiation[J]. PLoS pathogens, 2010, 6(6): e1000947.
[5] Kaufmann S H E. gamma/delta and other unconventional T lymphocytes: what do they see and what do they do? Proceedings of the National Academy of Sciences of the United States of America, 1996, 93(6): 2272–2279.
[6] Scalise F, Gerli R, Castellucci G, et al. Lymphocytes bearing the gamma delta T-cell receptor in acute toxoplasmosis. Immunology, 1992, 76(4): 668–670.
[7] Mcfarland H I , Nahill S R , Maciaszek J W , et al. CD11b (Mac-1): a marker for CD8+ cytotoxic T cell activation and memory in virus infection.[J]. Journal of Immunology, 1992, 149(4):1326.
[8] Dong C, Martinez G J. T cells: the usual subsets[M]. Nature Publishing Group, 2010.
[9] Cosmi L, Annunziato F, Iwasaki M, et al. CRTH2 is the most reliable marker for the detection of circulating human type 2 Th and type 2 T cytotoxic cells in health and disease[J]. European journal of immunology, 2000, 30(10): 2972-2979.
[10] Battaglia M, Gregori S, Bacchetta R, et al. Tr1 cells: from discovery to their clinical application[C]//Seminars in immunology. Academic Press, 2006, 18(2): 120-127.
[11] Zheng C, Zheng L, Yoo J K, et al. Landscape of infiltrating T cells in liver cancer revealed by single-cell sequencing[J]. Cell, 2017, 169(7): 1342-1356. e16.
[12] Ilander M, Olsson-Strömberg U, Schlums H, et al. Increased proportion of mature NK cells is associated with successful imatinib discontinuation in chronic myeloid leukemia[J]. Leukemia, 2017, 31(5): 1108.
[13] Wherry E J, Kurachi M. Molecular and cellular insights into T cell exhaustion[J]. Nature Reviews Immunology, 2015, 15(8): 486.
[14] Pepper M, Jenkins M K. Origins of CD4+ effector and central memory T cells[J]. Nature immunology, 2011, 12(6): 467.
[15] Convergent Mutations and Kinase Fusions Lead to Oncogenic STAT3 Activation in Anaplastic Large Cell Lymphoma[J]. Cancer Cell, 2015, 27(4):516-532.
[16] Jia L I , SZE, Daniel M Y , et al. Clonal expansions of cytotoxic T cells exist in the blood of patients with Waldenström macroglobulinemia but exhibit anergic properties and are eliminated by nucleoside analogue therapy[J]. Blood, 2010, 115(17):3580-8.
[17] Abbas A R , Baldwin D , Ma Y , et al. Immune response in silico (IRIS): immune-specific genes identified from a compendium of microarray expression data[J]. Genes & Immunity, 2005, 6(4):319-331.
[18] Quigley M , Pereyra F , Nilsson B , et al. Transcriptional analysis of HIV-specific CD8+ T cells shows that PD-1 inhibits T cell function by upregulating BATF[J]. NATURE MEDICINE, 2010, 16(10):1147-1151.
[19] Prots I , Skapenko A , Lipsky P E , et al. Analysis of the Transcriptional Program of Developing Induced Regulatory T Cells[J]. PLOS ONE, 2011, 6.
[20] Constantinides M G , Picard D , Savage A K , et al. A Naive-Like Population of Human CD1d-Restricted T Cells Expressing Intermediate Levels of Promyelocytic Leukemia Zinc Finger[J]. The Journal of Immunology, 2011, 187(1):309-315.
[21] Danaher P , Warren S , Dennis L , et al. Gene expression markers of Tumor Infiltrating Leukocytes[J]. Journal for ImmunoTherapy of Cancer, 2017, 5(1):18.
[23] Newman A M, Liu C L, Green M R, et al. Robust enumeration of cell subsets from tissue expression profiles.[J]. Nature Methods, 2015, 12(5):453-457.
[24] Aran D, Hu Z, Butte A J. xCell: digitally portraying the tissue cellular heterogeneity landscape[J]. Genome biology, 2017, 18(1): 220.
[truncated: 206 more columns]

## Sheet: Marker_genes_final
Marker gene sets used in ImmuCellAI by applying filtering as described in Online Methods.
CD4_naive	CD2	CD3G	CD4	GIMAP6	GLG1	HMOX2	IL7R	ITK	LIMD2	LY9	NAA16	OBSCN	PACS1	PLCL1	RPL14	SNPH	TPP2	TRAF1	ZBTB40	CD40LG	SEPT9
CD8_naive	MAN1C1	CRTAM	BLNK	CCR7	KERA	ZNF208	TREM1	CD8A	CD8B	GPR15	HTR1B	SMCP	NKTR	PSG11	SLC17A4	RRH	SMR3B	CA14	FXYD7	CCDC87	LIN28A	MOGAT2	TNKS2	GJB4	KRT1	CALY
Cytotoxic	KNG1	PSORS1C2	BLNK	SCN3A	TNFRSF10C	ITGAM	KLRK1	CD8A	GNLY	GZMH	PTGDR2	CD8B	GZMA	PRF1
Exhausted	ADGRG1	AFAP1L2	CCND2	CD38	CD8A	CD8B	CHST12	CTLA4	DFNB31	EOMES	FUT8	ITM2A	LAG3	MYO1E	NDFIP2	PARK7	PDCD1	SIRPG	SNX9
Tr1	TNFRSF4	CD4	CCR4	CD28	LAX1
nTreg	FOXP3	STAT5A	DUSP4	CD4	CTLA4	TNFRSF9	IL10RA	IL2RA	CD5	SIT1
iTreg	FOXP3	STAT5A	CCR8	CD5	HS3ST3B1	TTN	CTLA4	FASLG	ICOS	CCR3	GALNT8	NFATC3	SIT1	CD28	IL10RA	PPM1B	ATG2B	CCR4	ZFYVE9
Th1	IFNG	IL2	MNAT1	SLAMF1	STAT1	EIF2B2	APBB2	CCL4	CTLA4	GGT1	LTA	SYNGR3	TACO1
Th2	GZMK	IL4	GATA3	GSTA4	SLC25A44
Th17	IL1R1	RORC	CD4	IL21	IL17RA
Tfh	CA8	CD2	CD3G	GZMM	ITK	KLRB1	LTA	MAP4K1	ST8SIA1	TRAC	TRAV9-2	TRIB2	UBASH3A
Central_memory	CORO7	ATM	GMEB2	SNRPN	ADSL	ITK	TFAP4	NAA16	LY9	CYLD	GIMAP4	PURA	DVL1	RPP38	LRIG2	IL7R	CDKN2AIP	APBB1	IPCEF1	CD247	CD40LG	TRADD	CD3E	TPR	ARID5B	UBASH3A	NCK1	SPTAN1	GPR171	CD5
Effector_memory	APBA3	CD160	CD2	CD8B	CDK10	CDKN2AIP	CHST12	COG4	CX3CR1	DHX16	EWSR1	GIMAP6	GPR171	GZMK	HMOX2	IKZF3	ITK	KLRD1	KLRG1	MAPKAPK5	MORC2	MRFAP1L1	PLCG1	PSMC5	RNF167	SBF1	SF3B2	SLAMF1	TBCD	USP47	ZFYVE9	ZNF549
NKT	CASP5	DOLK	GMIP	PRR5L	SGCA	SLAMF1	TCOF1	TGFBR2
MAIT	CD8A	CD8B	CERK	FLT4	TBC1D31	DKK3	GPR171	NR1D1	SLAMF1	TC2N
DC	BLVRB	C1QA	C1QB	CSF1R	CXCR3	FGL2	GZMB	IL21R	KCNA5	KCNC3	KCTD5	LILRB4	LMAN2L	NFKB1	PLD2	PTCRA	PTGIR	SIGLEC1	SLAMF8	SLC15A3	SYT17	VAV2	CA8	CALY	CRTAM	CYP4F3	GATA3	ITIH4	PRR5L	ST8SIA1	TNFRSF10C
Bcell	AFTPH	AHSP	ANXA3	CNOT1	HLA-DPB1	HLA-DQA1	LSM6	MEFV	MS4A1	NMUR1	PADI4	PYGM	STRN4	TRAF3	TCL6	BLK	WNT16	CD37	CD19	HRH4	CA1	COL19A1	GNG3	PLIN1	SGCA	CD79A	CD79B
Monocyte	IL7R	APOC3	ADCY8	CLCA4	CPA2	DPP6	HSPB6	KNG1	KLRK1	GZMH	KLRB1	SGCA	CA1	TLR8	CYBB	IGSF6	KLRF1	CYP4F3	CLEC10A	FOLR2	LTBR	MAP3K2	NUP214	OSBPL11	RTN3	SERP1	TBK1	SOCS3
Macrophage	ARPC4	ATP6V0E1	BPI	C1QA	C1QB	CAMP	CHIT1	CLEC5A	CLIP1	CSF1R	CYBB	FGR	GGA1	GRB2	IFNAR1	IGSF6	IL17RA	LILRA2	MARCO	MMP8	MS4A6A	OTUD4	PSME1	RENBP
NK	DNAJB14	IL18RAP	IL2RB	KIR2DL3	KIR3DL2	NCR1	NCR3	PSMD4	SPON2	XCL1	C1QB	CALY	CD37	CLEC10A	CRTAM	CSF2RB	CX3CR1	GZMB	IL7R	KNG1	MAN1C1	PRR5L	SYT17
Neutrophil	IL18RAP	BMX	BTNL8	CASP5	CLC	CXCR1	CXCR2	FCGR3B	FPR2	HSPA6	MEFV	PADI4	S100A12	TREML2	TRPM6	SIGLEC5	CREB5	ALPL	AATK	CEACAM3	CSF2RB	CSF3R	FBXO38	MAK	PAK2	TOP1	UBXN2B	VNN3
Gamma_delta	KLRG1	CYP4A11	CCR5	GZMH	ACD	CHST12	GZMA	GZMB	LAG3	NKG7	PRF1	PVRIG	TINF2	ZMAT5	C1orf61	GNLY	LCP2	PSTPIP1	PTPN4	RALY	TAB2	TDP1
CD4_T	SELL	NT5E	ITK	TRMT2B	AAK1	CD4	GPR183	KLHL3	CCR4	ITIH4	DLEC1	ZAP70	PLXDC1	CD40LG	LAX1	TNFRSF4	GPR171	LY9	NCK2	PLCG1
CD8_T	CD27	CD8B	CLUAP1	CRTAM	FKTN	KLRG1	LY9	PLCG1	RING1	SF1	SIRPG	TSPAN32	ARHGEF1	EEF1D	PPP1R2	CTSW	FBXW4	ZNF611	GZMH	CD8A	TTN	CD7	CX3CR1
