# Supplementary material for: ImmuCellAI: A Unique Method for Comprehensive T‐Cell Subsets Abundance Prediction and its Application in Cancer Immunotherapy
Source: Adv Sci (Weinh). 2020 Feb 11;7(7):1902880. doi: 10.1002/advs.201902880 (PMC7141005; doi:10.1002/advs.201902880)
Supplement: Supplementary file 3 — Supplemental Table 2 [file ADVS-7-1902880-s003.xlsx]

## Sheet: TableS2_Source_data
GEO_ID	Platform	Sample_ID	Cell_Type
GSE11057	HG-U133_Plus_2	GSM279572	Tcm
GSE11057	HG-U133_Plus_2	GSM279573	Tcm
GSE11057	HG-U133_Plus_2	GSM279574	Tcm
GSE11057	HG-U133_Plus_2	GSM279575	Tcm
GSE11057	HG-U133_Plus_2	GSM279576	Tcm
GSE11057	HG-U133_Plus_2	GSM279577	Tem
GSE11057	HG-U133_Plus_2	GSM279578	Tem
GSE11057	HG-U133_Plus_2	GSM279579	Tem
GSE11057	HG-U133_Plus_2	GSM279580	Tem
GSE13906	HG-U133_Plus_2	GSM349848	Gamma delta T
GSE13906	HG-U133_Plus_2	GSM349849	Gamma delta T
GSE13906	HG-U133_Plus_2	GSM349850	Gamma delta T
GSE13906	HG-U133_Plus_2	GSM349851	Gamma delta T
GSE13906	HG-U133_Plus_2	GSM349852	Gamma delta T
GSE13906	HG-U133_Plus_2	GSM349853	Gamma delta T
GSE13906	HG-U133_Plus_2	GSM349854	Gamma delta T
GSE13906	HG-U133_Plus_2	GSM349855	Gamma delta T
GSE1460	HG-U133A	GSM24511	CD4 naive
GSE1460	HG-U133A	GSM24609	CD4 naive
GSE1460	HG-U133A	GSM24610	CD4 naive
GSE1460	HG-U133A	GSM24613	CD4 naive
GSE1460	HG-U133A	GSM24614	CD4 naive
GSE1460	HG-U133A	GSM24615	CD4 naive
GSE1460	HG-U133A	GSM24616	CD4 naive
GSE1460	HG-U133A	GSM24617	CD4 naive
GSE1460	HG-U133A	GSM24618	CD4 naive
GSE1460	HG-U133A	GSM24619	CD4 naive
GSE1460	HG-U133A	GSM24620	CD4 naive
GSE1460	HG-U133A	GSM24621	CD4 naive
GSE1460	HG-U133A	GSM24622	CD4 naive
GSE14879	HG-U133_Plus_2	GSM371679	NKT
GSE14879	HG-U133_Plus_2	GSM371680	NKT
GSE14879	HG-U133_Plus_2	GSM371681	NKT
GSE14879	HG-U133_Plus_2	GSM371682	NKT
GSE14879	HG-U133_Plus_2	GSM371683	NKT
GSE18313	HG-U133_Plus_2	GSM457223	Tc
GSE18313	HG-U133_Plus_2	GSM457225	Tc
GSE18313	HG-U133_Plus_2	GSM457227	Tc
GSE22045	HG-U133_Plus_2	GSM547998	nTreg
GSE22045	HG-U133_Plus_2	GSM547999	nTreg
GSE22045	HG-U133_Plus_2	GSM548000	CD4 naive
GSE22045	HG-U133_Plus_2	GSM548001	CD4 naive
GSE22886	HG-U133A	GSM565276	Th1
GSE22886	HG-U133A	GSM565277	Th1
GSE22886	HG-U133A	GSM565278	Th1
GSE22886	HG-U133A	GSM565279	Th1
GSE22886	HG-U133A	GSM565280	Th1
GSE22886	HG-U133A	GSM565281	Th2
GSE22886	HG-U133A	GSM565282	Th2
GSE22886	HG-U133A	GSM565283	Th2
GSE22886	HG-U133A	GSM565284	Th2
GSE22886	HG-U133A	GSM565285	Th2
GSE24081	HT_HG-U133A	GSM592950	Exhausted
GSE24081	HT_HG-U133A	GSM592951	Exhausted
GSE24081	HT_HG-U133A	GSM592952	Exhausted
GSE24081	HT_HG-U133A	GSM592953	Exhausted
GSE24081	HT_HG-U133A	GSM592954	Exhausted
GSE24081	HT_HG-U133A	GSM592955	Exhausted
GSE24081	HT_HG-U133A	GSM592956	Exhausted
GSE24081	HT_HG-U133A	GSM592957	Exhausted
GSE24081	HT_HG-U133A	GSM592958	Exhausted
GSE24081	HT_HG-U133A	GSM592959	Exhausted
GSE24081	HT_HG-U133A	GSM592960	Exhausted
GSE24081	HT_HG-U133A	GSM592961	Exhausted
GSE24081	HT_HG-U133A	GSM592962	Exhausted
GSE24081	HT_HG-U133A	GSM592963	Exhausted
GSE24081	HT_HG-U133A	GSM592964	Exhausted
GSE24081	HT_HG-U133A	GSM592965	Exhausted
GSE24081	HT_HG-U133A	GSM592966	Exhausted
GSE24081	HT_HG-U133A	GSM592967	Exhausted
GSE24081	HT_HG-U133A	GSM592968	Exhausted
GSE24081	HT_HG-U133A	GSM592969	Exhausted
GSE24081	HT_HG-U133A	GSM592970	Exhausted
GSE24081	HT_HG-U133A	GSM592971	Exhausted
GSE24081	HT_HG-U133A	GSM592972	Exhausted
GSE24081	HT_HG-U133A	GSM592973	Exhausted
GSE24081	HT_HG-U133A	GSM592974	Exhausted
GSE24081	HT_HG-U133A	GSM592975	Exhausted
GSE24081	HT_HG-U133A	GSM592976	Exhausted
GSE24081	HT_HG-U133A	GSM592977	Exhausted
GSE24081	HT_HG-U133A	GSM592978	Exhausted
GSE24081	HT_HG-U133A	GSM592979	Exhausted
GSE24081	HT_HG-U133A	GSM592980	Exhausted
GSE24081	HT_HG-U133A	GSM592981	Exhausted
GSE24081	HT_HG-U133A	GSM592982	Exhausted
GSE24081	HT_HG-U133A	GSM592983	Exhausted
GSE24081	HT_HG-U133A	GSM592984	Exhausted
GSE24081	HT_HG-U133A	GSM592985	Exhausted
GSE24081	HT_HG-U133A	GSM592986	Exhausted
GSE24081	HT_HG-U133A	GSM592987	Exhausted
GSE24081	HT_HG-U133A	GSM592988	Exhausted
GSE24081	HT_HG-U133A	GSM592989	Exhausted
GSE24081	HT_HG-U133A	GSM592990	Exhausted
GSE24081	HT_HG-U133A	GSM592991	Exhausted
GSE24634	HG-U133A	GSM607516	iTreg
GSE24634	HG-U133A	GSM607517	iTreg
GSE24634	HG-U133A	GSM607518	iTreg
GSE24634	HG-U133A	GSM607528	iTreg
GSE24634	HG-U133A	GSM607529	iTreg
GSE24634	HG-U133A	GSM607530	iTreg
GSE24634	HG-U133A	GSM607540	iTreg
GSE24634	HG-U133A	GSM607541	iTreg
GSE24634	HG-U133A	GSM607542	iTreg
GSE24634	HG-U133A	GSM607552	iTreg
GSE24634	HG-U133A	GSM607553	iTreg
GSE24634	HG-U133A	GSM607554	iTreg
GSE26347	HG-U133_Plus_2	GSM647043	CD8 naive
GSE26347	HG-U133_Plus_2	GSM647044	CD8 naive
GSE26347	HG-U133_Plus_2	GSM647045	CD8 naive
GSE26347	HG-U133_Plus_2	GSM647046	CD8 naive
GSE26347	HG-U133_Plus_2	GSM691443	CD8 naive
GSE26347	HG-U133_Plus_2	GSM691444	CD8 naive
GSE26347	HG-U133_Plus_2	GSM691445	CD8 naive
GSE26347	HG-U133_Plus_2	GSM691446	CD8 naive
GSE26347	HG-U133_Plus_2	GSM691447	CD8 naive
GSE26347	HG-U133_Plus_2	GSM837584	CD8 naive
GSE26347	HG-U133_Plus_2	GSM837585	CD8 naive
GSE26347	HG-U133_Plus_2	GSM837586	CD8 naive
GSE26495	HG-U133_Plus_2	GSM651411	CD8 naive
GSE26495	HG-U133_Plus_2	GSM651412	CD8 naive
GSE26495	HG-U133_Plus_2	GSM651413	CD8 naive
GSE26495	HG-U133_Plus_2	GSM651415	CD8 naive
GSE28726	HG-U133_Plus_2	GSM711482	NKT
GSE28726	HG-U133_Plus_2	GSM711608	NKT
GSE28726	HG-U133_Plus_2	GSM711609	NKT
GSE28726	HG-U133_Plus_2	GSM711610	NKT
GSE28726	HG-U133_Plus_2	GSM711611	NKT
GSE28726	HG-U133_Plus_2	GSM711612	NKT
GSE28726	HG-U133_Plus_2	GSM711613	NKT
GSE28726	HG-U133_Plus_2	GSM711614	NKT
GSE28726	HG-U133_Plus_2	GSM711688	NKT
GSE28726	HG-U133_Plus_2	GSM711689	NKT
GSE28726	HG-U133_Plus_2	GSM711690	NKT
GSE28726	HG-U133_Plus_2	GSM711691	NKT
GSE32959	HG-U133_Plus_2	GSM816012	Th1
GSE32959	HG-U133_Plus_2	GSM816013	Th1
GSE32959	HG-U133_Plus_2	GSM816014	Th1
GSE32959	HG-U133_Plus_2	GSM816015	Th1
GSE32959	HG-U133_Plus_2	GSM816016	Th1
GSE32959	HG-U133_Plus_2	GSM816017	Th1
GSE32959	HG-U133_Plus_2	GSM816018	Th1
GSE32959	HG-U133_Plus_2	GSM816019	Th1
GSE32959	HG-U133_Plus_2	GSM816020	Th1
GSE32959	HG-U133_Plus_2	GSM816021	Th1
GSE32959	HG-U133_Plus_2	GSM816022	Th1
GSE32959	HG-U133_Plus_2	GSM816023	Th2
GSE32959	HG-U133_Plus_2	GSM816024	Th2
GSE32959	HG-U133_Plus_2	GSM816025	Th2
GSE32959	HG-U133_Plus_2	GSM816026	Th2
GSE32959	HG-U133_Plus_2	GSM816027	Th2
GSE32959	HG-U133_Plus_2	GSM816028	Th2
GSE32959	HG-U133_Plus_2	GSM816029	Th2
GSE32959	HG-U133_Plus_2	GSM816030	Th2
GSE32959	HG-U133_Plus_2	GSM816031	Th2
GSE32959	HG-U133_Plus_2	GSM816032	Th2
GSE32959	HG-U133_Plus_2	GSM816033	Th2
GSE32959	HG-U133_Plus_2	GSM816034	Th2
GSE33425	HG-U133_Plus_2	GSM825517	MAIT
GSE33425	HG-U133_Plus_2	GSM825518	MAIT
GSE33425	HG-U133_Plus_2	GSM825519	MAIT
GSE33425	HG-U133_Plus_2	GSM825520	MAIT
GSE33425	HG-U133_Plus_2	GSM825521	MAIT
GSE33425	HG-U133_Plus_2	GSM825522	MAIT
GSE33425	HG-U133_Plus_2	GSM825523	MAIT
GSE33425	HG-U133_Plus_2	GSM825524	MAIT
GSE33425	HG-U133_Plus_2	GSM826755	MAIT
GSE33425	HG-U133_Plus_2	GSM826756	MAIT
GSE33425	HG-U133_Plus_2	GSM826758	MAIT
GSE33425	HG-U133_Plus_2	GSM826759	MAIT
GSE33425	HG-U133_Plus_2	GSM826761	MAIT
GSE33425	HG-U133_Plus_2	GSM826762	MAIT
GSE43769	HG-U133_Plus_2	GSM1070753	Th1
GSE43769	HG-U133_Plus_2	GSM1070754	Th1
GSE43769	HG-U133_Plus_2	GSM1070755	Th2
GSE43769	HG-U133_Plus_2	GSM1070756	Th2
GSE43769	HG-U133_Plus_2	GSM1070757	Th1
GSE43769	HG-U133_Plus_2	GSM1070758	Th1
GSE43769	HG-U133_Plus_2	GSM1070759	Th2
GSE43769	HG-U133_Plus_2	GSM1070760	Th2
GSE43769	HG-U133_Plus_2	GSM1070761	Th1
GSE43769	HG-U133_Plus_2	GSM1070762	Th1
GSE43769	HG-U133_Plus_2	GSM1070763	Th2
GSE43769	HG-U133_Plus_2	GSM1070764	Th2
GSE49910	HG-U133_Plus_2	GSM1209561	Tcm
GSE49910	HG-U133_Plus_2	GSM1209562	Tcm
GSE49910	HG-U133_Plus_2	GSM1209563	Tcm
GSE49910	HG-U133_Plus_2	GSM1209573	Tem
GSE49910	HG-U133_Plus_2	GSM1209574	Tem
GSE49910	HG-U133_Plus_2	GSM1209575	Tem
GSE49910	HG-U133_Plus_2	GSM1209576	Tem
GSE49910	HG-U133_Plus_2	GSM1209577	Tem
GSE49910	HG-U133_Plus_2	GSM1209578	Tem
GSE49910	HG-U133_Plus_2	GSM1209579	Tem
GSE49910	HG-U133_Plus_2	GSM1209580	Tem
GSE49910	HG-U133_Plus_2	GSM1209581	CD8 naive
GSE49910	HG-U133_Plus_2	GSM1209582	CD8 naive
GSE49910	HG-U133_Plus_2	GSM1209583	CD8 naive
GSE49910	HG-U133_Plus_2	GSM1209584	CD8 naive
GSE61697	HG-U133_Plus_2	GSM1511432	Tcm
GSE61697	HG-U133_Plus_2	GSM1511433	Tcm
GSE61697	HG-U133_Plus_2	GSM1511434	Tcm
GSE61697	HG-U133_Plus_2	GSM1511435	Tcm
GSE61697	HG-U133_Plus_2	GSM1511436	Tcm
GSE61697	HG-U133_Plus_2	GSM1511437	Tcm
GSE61697	HG-U133_Plus_2	GSM1511438	Tem
GSE61697	HG-U133_Plus_2	GSM1511439	Tem
GSE61697	HG-U133_Plus_2	GSM1511440	Tem
GSE61697	HG-U133_Plus_2	GSM1511441	Tem
GSE61697	HG-U133_Plus_2	GSM1511442	Tem
GSE61697	HG-U133_Plus_2	GSM1511443	Tem
GSE72752	HG-U133A_2	GSM1869452	Exhausted
GSE72752	HG-U133A_2	GSM1869453	Exhausted
GSE72752	HG-U133A_2	GSM1869454	Exhausted
GSE72752	HG-U133A_2	GSM1869455	Exhausted
GSE72752	HG-U133A_2	GSM1869456	Exhausted
GSE72752	HG-U133A_2	GSM1869457	Exhausted
GSE72752	HG-U133A_2	GSM1869458	Exhausted
GSE84331	HG-U133_Plus_2	GSM2231980	CD8 naive
GSE84331	HG-U133_Plus_2	GSM2231981	CD8 naive
GSE84331	HG-U133_Plus_2	GSM2231982	CD8 naive
GSE84331	HG-U133_Plus_2	GSM2231983	CD8 naive
GSE84331	HG-U133_Plus_2	GSM2231984	CD8 naive
GSE85074	HG-U133_Plus_2	GSM2257341	CD8 naive
GSE85074	HG-U133_Plus_2	GSM2257342	CD8 naive
GSE85074	HG-U133_Plus_2	GSM2257343	Tem
GSE85074	HG-U133_Plus_2	GSM2257344	Tem
GSE85074	HG-U133_Plus_2	GSM2257345	Tcm
GSE93683	HG-U133_Plus_2	GSM2460433	CD8 naive
GSE93683	HG-U133_Plus_2	GSM2460434	Tcm
GSE93683	HG-U133_Plus_2	GSM2460435	Tem
GSE93683	HG-U133_Plus_2	GSM2460437	CD8 naive
GSE93683	HG-U133_Plus_2	GSM2460438	Tcm
GSE93683	HG-U133_Plus_2	GSM2460439	Tem
GSE93683	HG-U133_Plus_2	GSM2460441	CD8 naive
GSE93683	HG-U133_Plus_2	GSM2460442	Tcm
GSE93683	HG-U133_Plus_2	GSM2460443	Tem
GSE93683	HG-U133_Plus_2	GSM2460445	CD8 naive
GSE93683	HG-U133_Plus_2	GSM2460446	Tcm
GSE93683	HG-U133_Plus_2	GSM2460447	Tem
GSE93683	HG-U133_Plus_2	GSM2460449	CD8 naive
GSE93683	HG-U133_Plus_2	GSM2460450	Tcm
GSE93683	HG-U133_Plus_2	GSM2460451	Tem
GSE93683	HG-U133_Plus_2	GSM2460453	CD8 naive
GSE93683	HG-U133_Plus_2	GSM2460454	Tcm
GSE93683	HG-U133_Plus_2	GSM2460455	Tem
GSE93683	HG-U133_Plus_2	GSM2460457	CD8 naive
GSE93683	HG-U133_Plus_2	GSM2460458	Tcm
GSE93683	HG-U133_Plus_2	GSM2460459	Tem
GSE93683	HG-U133_Plus_2	GSM2460461	CD8 naive
GSE93683	HG-U133_Plus_2	GSM2460462	Tcm
GSE93683	HG-U133_Plus_2	GSM2460463	Tem
GSE93683	HG-U133_Plus_2	GSM2460465	CD8 naive
GSE93683	HG-U133_Plus_2	GSM2460466	Tcm
GSE93683	HG-U133_Plus_2	GSM2460467	Tem
GSE93683	HG-U133_Plus_2	GSM2460469	CD8 naive
GSE93683	HG-U133_Plus_2	GSM2460470	Tcm
GSE93683	HG-U133_Plus_2	GSM2460471	Tem
GSE93683	HG-U133_Plus_2	GSM2460473	CD8 naive
GSE93683	HG-U133_Plus_2	GSM2460474	Tcm
GSE93683	HG-U133_Plus_2	GSM2460475	Tem
GSE93683	HG-U133_Plus_2	GSM2460477	CD8 naive
GSE93683	HG-U133_Plus_2	GSM2460478	Tcm
GSE93683	HG-U133_Plus_2	GSM2460479	Tem
GSE98640	HG-U133_Plus_2	GSM2607414	CD8 naive
GSE98640	HG-U133_Plus_2	GSM2607415	CD8 naive
GSE98640	HG-U133_Plus_2	GSM2607416	CD8 naive
GSE98640	HG-U133_Plus_2	GSM2607417	CD8 naive
GSE98640	HG-U133_Plus_2	GSM2607418	CD8 naive
GSE98640	HG-U133_Plus_2	GSM2607419	CD8 naive
GSE98640	HG-U133_Plus_2	GSM2607420	Tcm
GSE98640	HG-U133_Plus_2	GSM2607421	Tcm
GSE98640	HG-U133_Plus_2	GSM2607422	Tcm
GSE98640	HG-U133_Plus_2	GSM2607423	Tcm
GSE98640	HG-U133_Plus_2	GSM2607424	Tcm
GSE98640	HG-U133_Plus_2	GSM2607425	Tcm
GSE98640	HG-U133_Plus_2	GSM2607426	Tem
GSE98640	HG-U133_Plus_2	GSM2607427	Tem
GSE98640	HG-U133_Plus_2	GSM2607428	Tem
GSE98640	HG-U133_Plus_2	GSM2607429	Tem
GSE98640	HG-U133_Plus_2	GSM2607430	Tem
GSE98640	HG-U133_Plus_2	GSM2607431	Tem
GSE73927	HG-U133_Plus_2	GSM1906368	Tr1
GSE73927	HG-U133_Plus_2	GSM1906370	Tfh
GSE51540	HG-U133_Plus_2	GSM1247614	Th17
GSE51540	HG-U133_Plus_2	GSM1247615	Th17
GSE51540	HG-U133_Plus_2	GSM1247616	Th17
GSE51540	HG-U133_Plus_2	GSM1247617	Th17
GSE51540	HG-U133_Plus_2	GSM1247618	Th17
GSE51540	HG-U133_Plus_2	GSM1247619	Th17
GSE51540	HG-U133_Plus_2	GSM1247620	Th17
GSE51540	HG-U133_Plus_2	GSM1247621	Th17
GSE51540	HG-U133_Plus_2	GSM1247622	Th17
GSE51540	HG-U133_Plus_2	GSM1247623	Th17
GSE51540	HG-U133_Plus_2	GSM1247624	Th17
GSE51540	HG-U133_Plus_2	GSM1247625	Th17
GSE51540	HG-U133_Plus_2	GSM1247626	Th17
GSE51540	HG-U133_Plus_2	GSM1247627	Th17
GSE51540	HG-U133_Plus_2	GSM1247628	Th17
GSE51540	HG-U133_Plus_2	GSM1247629	Th17
GSE51540	HG-U133_Plus_2	GSM1247630	Th17
GSE51540	HG-U133_Plus_2	GSM1247631	Th17
GSE94510	HG-U133_Plus_2	GSM2477208	CD4 naive
GSE94510	HG-U133_Plus_2	GSM2477209	CD4_Tcm
GSE94510	HG-U133_Plus_2	GSM2477210	CD4_Tem
GSE94510	HG-U133_Plus_2	GSM2477211	CD4 naive
GSE94510	HG-U133_Plus_2	GSM2477212	CD4_Tcm
GSE94510	HG-U133_Plus_2	GSM2477213	CD4_Tem
GSE94510	HG-U133_Plus_2	GSM2477214	CD4 naive
GSE94510	HG-U133_Plus_2	GSM2477215	CD4_Tcm
GSE94510	HG-U133_Plus_2	GSM2477216	CD4_Tem
GSE94510	HG-U133_Plus_2	GSM2477217	CD4 naive
GSE94510	HG-U133_Plus_2	GSM2477218	CD4_Tcm
GSE94510	HG-U133_Plus_2	GSM2477219	CD4_Tem
GSE94510	HG-U133_Plus_2	GSM2477220	CD4 naive
GSE94510	HG-U133_Plus_2	GSM2477221	CD4_Tcm
GSE94510	HG-U133_Plus_2	GSM2477222	CD4_Tem
GSE94510	HG-U133_Plus_2	GSM2477223	CD4 naive
GSE94510	HG-U133_Plus_2	GSM2477224	CD4_Tcm
GSE94510	HG-U133_Plus_2	GSM2477225	CD4_Tem
GSE94510	HG-U133_Plus_2	GSM2477226	CD4 naive
GSE94510	HG-U133_Plus_2	GSM2477227	CD4_Tcm
GSE94510	HG-U133_Plus_2	GSM2477228	CD4_Tem
GSE94510	HG-U133_Plus_2	GSM2477229	CD4 naive
GSE94510	HG-U133_Plus_2	GSM2477230	CD4_Tcm
GSE94510	HG-U133_Plus_2	GSM2477231	CD4_Tem
GSE94510	HG-U133_Plus_2	GSM2477232	CD4 naive
GSE94510	HG-U133_Plus_2	GSM2477233	CD4_Tcm
GSE94510	HG-U133_Plus_2	GSM2477234	CD4_Tem
GSE94510	HG-U133_Plus_2	GSM2477235	CD4 naive
GSE94510	HG-U133_Plus_2	GSM2477236	CD4_Tcm
GSE94510	HG-U133_Plus_2	GSM2477237	CD4_Tem
GSE94510	HG-U133_Plus_2	GSM2477238	CD4 naive
GSE94510	HG-U133_Plus_2	GSM2477239	CD4_Tcm
GSE94510	HG-U133_Plus_2	GSM2477240	CD4_Tem
GSE94510	HG-U133_Plus_2	GSM2477241	CD4 naive
GSE94510	HG-U133_Plus_2	GSM2477242	CD4_Tcm
GSE94510	HG-U133_Plus_2	GSM2477243	CD4_Tem
GSE22886	HG-U133A	GSM565308	B cell
GSE22886	HG-U133A	GSM565309	B cell
GSE22886	HG-U133A	GSM565310	B cell
GSE22886	HG-U133A	GSM565311	B cell
GSE22886	HG-U133A	GSM565312	B cell
GSE22886	HG-U133A	GSM565313	B cell
GSE22886	HG-U133A	GSM565314	B cell
GSE22886	HG-U133A	GSM565315	B cell
GSE22886	HG-U133A	GSM565316	B cell
GSE22886	HG-U133A	GSM565317	B cell
GSE22886	HG-U133A	GSM565318	B cell
GSE22886	HG-U133A	GSM565319	B cell
GSE22886	HG-U133A	GSM565320	B cell
GSE22886	HG-U133A	GSM565321	B cell
GSE22886	HG-U133A	GSM565322	B cell
GSE22886	HG-U133A	GSM565293	NK cell
GSE22886	HG-U133A	GSM565294	NK cell
GSE22886	HG-U133A	GSM565295	NK cell
GSE22886	HG-U133A	GSM565296	NK cell
GSE22886	HG-U133A	GSM565297	NK cell
GSE22886	HG-U133A	GSM565298	NK cell
GSE22886	HG-U133A	GSM565299	NK cell
GSE22886	HG-U133A	GSM565300	NK cell
GSE22886	HG-U133A	GSM565301	NK cell
GSE22886	HG-U133A	GSM565302	NK cell
GSE22886	HG-U133A	GSM565303	NK cell
GSE22886	HG-U133A	GSM565304	NK cell
GSE22886	HG-U133A	GSM565305	NK cell
GSE22886	HG-U133A	GSM565306	NK cell
GSE22886	HG-U133A	GSM565307	NK cell
GSE22886	HG-U133A	GSM565330	Monocyte
GSE22886	HG-U133A	GSM565331	Monocyte
GSE22886	HG-U133A	GSM565332	Monocyte
GSE22886	HG-U133A	GSM565333	Monocyte
GSE22886	HG-U133A	GSM565334	Monocyte
GSE22886	HG-U133A	GSM565335	Monocyte
GSE22886	HG-U133A	GSM565336	Monocyte
GSE22886	HG-U133A	GSM565337	Monocyte
GSE22886	HG-U133A	GSM565338	Monocyte
GSE22886	HG-U133A	GSM565339	Monocyte
GSE22886	HG-U133A	GSM565340	Monocyte
GSE22886	HG-U133A	GSM565341	Monocyte
GSE22886	HG-U133A	GSM565354	Macrophage
GSE22886	HG-U133A	GSM565355	Macrophage
GSE22886	HG-U133A	GSM565356	Macrophage
GSE22886	HG-U133A	GSM565357	Macrophage
GSE22886	HG-U133A	GSM565358	Macrophage
GSE22886	HG-U133A	GSM565359	Macrophage
GSE22886	HG-U133A	GSM565360	Macrophage
GSE22886	HG-U133A	GSM565361	Macrophage
GSE22886	HG-U133A	GSM565362	Macrophage
GSE22886	HG-U133A	GSM565363	Macrophage
GSE22886	HG-U133A	GSM565364	Macrophage
GSE22886	HG-U133A	GSM565365	Macrophage
GSE7138	HG-U133A	GSM115055	Macrophage
GSE7138	HG-U133A	GSM115056	Macrophage
GSE7138	HG-U133A	GSM115057	Macrophage
GSE7138	HG-U133A	GSM115058	Macrophage
GSE7138	HG-U133A	GSM115059	Macrophage
GSE7138	HG-U133A	GSM115060	Macrophage
GSE22886	HG-U133A	GSM565366	Dendritic cell
GSE22886	HG-U133A	GSM565367	Dendritic cell
GSE22886	HG-U133A	GSM565368	Dendritic cell
GSE22886	HG-U133A	GSM565369	Dendritic cell
GSE22886	HG-U133A	GSM565370	Dendritic cell
GSE22886	HG-U133A	GSM565371	Dendritic cell
GSE22886	HG-U133A	GSM565372	Dendritic cell
GSE22886	HG-U133A	GSM565373	Dendritic cell
GSE22886	HG-U133A	GSM565374	Dendritic cell
GSE22886	HG-U133A	GSM565375	Dendritic cell
GSE22886	HG-U133A	GSM565376	Dendritic cell
GSE22886	HG-U133A	GSM565377	Dendritic cell
GSE22886	HG-U133A	GSM565378	Neutrophil
GSE22886	HG-U133A	GSM565379	Neutrophil
GSE22886	HG-U133A	GSM565380	Neutrophil
GSE22886	HG-U133A	GSM565381	Neutrophil
GSE22886	HG-U133A	GSM565382	Neutrophil
