# Supplementary material for: ImmuCellAI: A Unique Method for Comprehensive T‐Cell Subsets Abundance Prediction and its Application in Cancer Immunotherapy
Source: Adv Sci (Weinh). 2020 Feb 11;7(7):1902880. doi: 10.1002/advs.201902880 (PMC7141005; doi:10.1002/advs.201902880)
Supplement: Supplementary file 4 — Supplemental Table 6 [file ADVS-7-1902880-s004.xlsx]

## Sheet: Healthy_FMC_cell_fraction
	CD4_naive	CD8_naive	Cytotoxic	Exhausted	Tr1	nTreg	iTreg	Th1	Th2	Th17	Tfh	Central_memory	Effector_memory	NKT	MAIT	DC	Bcell	Monocyte	Macrophage	NK	Neutrophil	Gamma_delta	CD4_T	CD8_T
A	0.31	0.18	0.1	0.45	0.88	0.08	0.78	2.56	1.38	0.02	1.51	0.25	7.86	0.47	2.11	3.44	5.95	0.32	28.77	1.52	10.37	1.49	17.31	11.04
B	0.07	0.18	0.31	0.38	0.11	0.07	0.43	1	0.11	0.04	1.58	0.21	6.19	0.61	0.48	4.4	5.06	0.11	46.77	0.71	3	2.11	12	10.48
C	0.16	0.14	0.24	0.48	0.21	0.05	0.41	0.49	0.02	0.1	1.91	0.34	8.7	0.91	1.3	5.24	4.36	0.07	40.89	1.63	2.01	1.8	12.01	12.61
D	0.08	0.1	0.14	0.63	0.24	0.05	0.44	0.23	0.02	0.04	0.93	0.15	5.83	0.49	0.16	3.21	1.63	0.09	43.12	0.71	0.24	2.21	7.42	6.01
E	0.07	0.06	0.15	0.23	0.14	0.05	0.41	0.14	0.01	0.03	0.9	0.16	5.21	0.37	0.76	8.54	1.99	0.13	42.01	1.24	1.71	1.81	6.37	4.24

## Sheet: AML_FMC_cell_fraction
	CD4_naive	CD8_naive	Cytotoxic	Exhausted	Tr1	nTreg	iTreg	Th1	Th2	Th17	Tfh	Central_memory	Effector_memory	NKT	MAIT	DC	Bcell	Monocyte	Macrophage	NK	Neutrophil	Gamma_delta	CD4_T	CD8_T
L1	0.03	0.01	0.02	0.01	0.04	0.01	0.03	0.02	0	0.01	0.06	0.02	0.4	0.03	0.05	1.22	0.01	0	0.18	0.04	0	0.02	0.78	0.45
L2	0.07	0.06	0.37	0.09	0.42	0.09	0.2	1.26	0.12	0.23	0.43	0.71	1.06	0.47	0.33	10.8	13.36	0.48	20.75	0.57	36.72	0.79	4.89	2.21
L3	0	0	0.14	0.02	0.02	0.02	0.03	0.46	0.04	0.18	0.11	0.01	3.5	0.04	0.02	1.89	0.08	0.02	5.1	0.12	0.11	0.16	1.2	1.62
L4	0.01	0.01	0.16	0.11	0.02	0.02	0.06	0.06	0	0.14	0.11	0.03	1.09	0.05	0.11	1.65	0.55	0	4.79	0.02	1.25	0.15	1.19	1.62
L5	0.22	0.06	0.27	0.95	1.32	0.12	0.77	3.79	0.04	0.35	3.23	0.57	18.44	0.22	1.23	6.25	4.17	0.04	3.92	0.03	3.46	0.6	18.75	13.35
L6	0.7	0.6	0.3	1.31	1.09	0.24	1.06	5.62	0.03	0.89	2.25	2.99	10.54	0.42	1.64	2.59	6.2	0.53	5.04	0.12	17.07	0.51	18.9	11.82
L7	0.01	0.03	0.28	0.1	0.01	0.03	0.06	0.25	0	0.09	0.21	0.08	1.28	0.07	0.35	1.69	0.41	0.02	16.18	0.07	9.54	0.34	1.58	2.2
